# Supplementary material for: In silico functional, structural and pathogenicity analysis of missense single nucleotide polymorphisms in human MCM6 gene
Source: Sci Rep. 2024 May 21;14:11607. doi: 10.1038/s41598-024-62299-2 (PMC11109216; doi:10.1038/s41598-024-62299-2)
Supplement: Supplementary file 2 — Supplementary Table S2. [file 41598_2024_62299_MOESM2_ESM.xlsx]

## Sheet: Sheet1
Table S2.Characteristics of different missense SNP variants
SL	SNP ID	Amino acid variants	SIFT		Polyphen2				SNAP	PhD-SNP:		PANTHER:		SNPs&GO
			Pediction	Score	Pediction	Score	Pediction	Score	Pediction	Pediction	Score	Pediction	Score	Pediction	Score
1	rs201187605	I123S	D	0.001	probably damaging	0.999	probably damaging	0.98	effect	Disease	0.652	Disease	0.721	Disease	0.680
2	rs201824504	R207C	D	0.001	probably damaging	1	probably damaging	1	effect	Disease	0.712	Disease	0.938	Disease	0.797
3	rs144893830	R222C	D	0	probably damaging	1	probably damaging	1	effect	Disease	0.807	Disease	0.988	Disease	0.819
4	rs374456478	V250I	D	0.005	probably damaging	0.995	probably damaging	0.995	effect	Neutral	0.107	Neutral	0.326	Neutral	0.079
5	rs200725312	L284F	D	0.003	probably damaging	0.999	probably damaging	0.998	effect	Neutral	0.431	NA	NA	Neutral	0.157
6	rs144937311	T357I	D	0.006	probably damaging	0.99	probably damaging	0.937	effect	Neutral	0.335	Neutral	0.468	Neutral	0.173
7	rs368811703	T384N	D	0.036	probably damaging	0.991	probably damaging	0.988	effect	Neutral	0.349	Disease	0.589	Neutral	0.332
8	rs113753889	E438G	D	0.001	probably damaging	1	probably damaging	0.996	effect	Neutral	0.386	Disease	0.642	Neutral	0.427
9	rs376760086	I444M	D	0	probably damaging	1	probably damaging	1	effect	Neutral	0.457	Disease	0.620	Disease	0.565
10	rs375104649	L449F	D	0.003	probably damaging	0.998	probably damaging	0.982	effect	Disease	0.850	Disease	0.708	Disease	0.734
11	rs191517067	V456M	D	0.002	probably damaging	1	probably damaging	0.982	effect	Disease	0.796	Disease	0.627	Disease	0.546
12	rs199696245	D463G	D	0	probably damaging	1	probably damaging	1	effect	Disease	0.926	Disease	0.994	Disease	0.898
13	rs138808270	R468W	D	0.006	probably damaging	0.999	probably damaging	0.951	effect	Disease	0.517	Disease	0.765	Neutral	0.373
14	rs377587920	Q470R	D	0	probably damaging	1	probably damaging	1	effect	Neutral	0.238	Neutral	0.277	Neutral	0.342
15	rs201501566	I482V	D	0	probably damaging	0.999	probably damaging	0.998	effect	Neutral	0.134	Disease	0.858	Neutral	0.422
16	rs149081066	H556Y	D	0	probably damaging	1	probably damaging	1	effect	Disease	0.713	Disease	0.807	Disease	0.698
17	rs184578188	R602H	D	0	probably damaging	1	probably damaging	1	effect	Disease	0.869	Disease	0.998	Disease	0.815
18	rs374533979	D605G	D	0.002	probably damaging	1	probably damaging	0.996	effect	Neutral	0.286	Disease	0.642	Neutral	0.366
19	rs267598892	R633W	D	0	probably damaging	1	probably damaging	0.999	effect	Disease	0.872	Disease	0.913	Disease	0.680
20	rs55828049	E647V	D	0.019	probably damaging	0.999	probably damaging	0.992	effect	Disease	0.631	Neutral	0.418	Neutral	0.273
21	rs373818867	I656V	D	0.028	probably damaging	0.998	probably damaging	0.997	effect	Neutral	0.244	Neutral	0.294	Neutral	0.114
22	rs142938887	R658C	D	0.002	probably damaging	1	probably damaging	0.999	effect	Disease	0.570	Disease	0.842	Disease	0.575
23	rs1804609	P815T	D	0	probably damaging	1	probably damaging	1	effect	Disease	0.672	Disease	0.658	Disease	0.600
	D: Deleterious, E: Effect N: neutral, Dis: Disease, Prob.D: Probably damaging (more confident), NA: Unclassified.
